# Supplementary material for: Structural polymorphism of amyloid fibrils in ATTR amyloidosis revealed by cryo-electron microscopy
Source: Nat Commun. 2024 Jan 17;15:581. doi: 10.1038/s41467-024-44820-3 (PMC10794703; doi:10.1038/s41467-024-44820-3)
Supplement: Supplementary file 4 — Source data [file 41467_2024_44820_MOESM4_ESM.xlsx]

## Sheet: Figure 4 - rmsd comparison
		P1_open vs P1_closed	P1_open vs P2_absent	P1_open vs P3_broken	P1_closed vs P2_absent	P1_closed vs P3_broken	P2_absent vs P3_broken
P	11	0.445717
L	12	0.404255	2.66571	1.87185	2.96981	1.52113	1.34309
M	13	0.631003	2.36388	1.51949	2.62112	0.822144	1.237
V	14	0.694945	2.03098	1.12147	2.4394	0.329612	1.00469
K	15	0.713819	2.22128	1.04718	2.71411	0.54871	1.04073
V	16	0.592947	2.4042	1.37645	2.83235	0.779916	0.671649
L	17	0.487473	2.39185	1.50556	2.90753	1.17799	0.414589
D	18	0.61878	2.57119	1.59256	2.93189	1.06297	0.904345
A	19	0.728284	3.241	1.3413	3.8677	1.32784	1.16233
V	20	0.652162	2.88197	1.74681	3.30108	1.56413	0.440688
R	21	0.715876	3.07789	2.00062	3.52683	2.11668	0.402491
G	22	0.554517	3.48435	1.60784	3.85465	1.86234	0.579775
S	23	0.368255	3.02419	2.15539	3.28292	2.3494	0.461211
P	24	0.288274	3.07473	2.00149	3.39152	2.10454	0.496841
A	25	0.219228	2.58611	2.14974	2.88627	2.1716	0.635409
I	26	0.260389	2.69081	1.83694	3.04044	1.69157	0.314595
N	27	0.254742	2.26021	1.61412	2.69032	1.38373	0.253721
V	28	0.348671	1.75579	1.10833	2.24329	0.858717	0.388313
A	29	0.37213	2.04302	1.20993	2.66618	0.910279	0.614594
V	30	0.443542	1.75921	0.951856	2.34402	0.644505	0.763392
H	31	0.615479	2.0342	1.00917	2.26694	0.511753	1.1183
V	32	0.700415	2.17791	1.02242	2.20733	0.909668	1.66327
F	33	0.942997	2.9181	1.22041	2.46407	1.10883	2.24704
R	34	0.707558	3.37655	1.59125	3.02178	1.23538	2.5874
K	35	1.12304	4.71163	2.25087	3.8135	1.66787	3.27842
L	58
T	59
T	60	8.09401
E	61	5.9853
E	62	2.66346
E	63	3.091
F	64	1.50975		1.88515		2.20332
V	65	2.95611		1.76113		2.53318
E	66	1.60143		0.86137		2.26066
G	67	1.39416		1.05543		2.01888
I	68	0.582657	1.50588	1.56698	1.24077	1.01197	1.31951
Y	69	0.417933	1.36221	1.41058	1.69378	1.152	0.419941
K	70	0.401848	1.18789	1.54461	1.82758	1.29955	0.531494
V	71	0.264094	1.54178	1.79425	2.0152	1.46805	0.380962
E	72	0.453806	1.57647	1.81166	1.86304	1.25494	0.421236
I	73	0.467296	1.9021	1.97084	2.02689	1.47064	0.308009
D	74	0.538135	2.08482	2.27322	2.28614	1.67265	0.464576
T	75	0.65201	1.31333	1.93309	1.58004	1.2303	0.20025
K	76	0.737709	1.00996	1.79323	1.27843	1.06022	0.23288
S	77	0.656808	0.574472	0.945904	0.888726	0.350158	0.502517
Y	78	0.720571	0.596895	1.33865	0.551155	0.511758	0.304179
W	79	1.33256	0.895174	1.79004	0.436167	0.406891	0.259375
K	80	0.838832	0.84894	1.02849	0.458652	0.207036	0.526005
A	81	0.900457	2.00447	0.619213	0.52837	0.328666	0.955067
L	82	0.949609	1.81023	0.597723	0.945766	0.533328	0.727714
G	83	1.35809	2.6957	1.40285	0.980552	0.247383	0.930855
I	84	1.2935	3.35583	0.826971	0.783811	0.833286	1.38241
S	85	1.31822	3.4429	0.753146	0.84659	0.714779	1.25958
P	86	1.19217	3.29023	1.08618	0.814633	0.459233	0.742311
F	87	1.20566	3.20947	1.15079	0.631431	0.542639	0.754272
H	88	1.03148	3.64097	1.1953	0.792392	0.684756	1.08325
E	89	1.055	4.09007	1.74248	1.03256	1.0902	1.3402
H	90	0.539109	3.32601	0.376082	1.21092	0.407613	1.49068
A	91	1.348	3.09815	1.0906	0.507833	0.188607	0.645968
E	92	1.3412	2.69431	0.906305	0.309804	0.356752	0.546094
V	93	1.01556	2.38352	0.856133	0.50634	0.634001	0.536073
V	94	0.708166	1.80531	0.909771	0.80158	1.12691	0.406904
F	95	0.714213	1.47967	0.46748	0.984362	0.952187	0.536195
T	96	0.442771	0.639894	0.969189	1.22379	1.24689	0.452221
A	97	0.734936	0.347504	1.48151	1.63737	1.80993	0.225986
N	98	0.581798	0.934132	2.28705	1.88281	2.20128	0.077401
D	99	0.836677	1.09891	2.78554	1.89833	2.73049	0.568638
S	100	0.950096	1.25487	2.04704	2.20754	2.36426	0.423092
G	101	0.573527	0.442256	0.978867	0.928227	1.24476	0.397453
P	102	0.540246	1.15962	0.444082	0.850044	0.85484	0.473845
R	103	0.440252	1.31246	0.639559	1.03773	0.979756	0.247467
R	104	0.412975	0.919253	0.621623	0.821875	0.989554	0.246621
Y	105	0.251833	0.89378	0.641469	0.810744	1.04634	0.14943
T	106	0.199133	0.676779	0.484372	0.662902	0.750725	0.158169
I	107	0.14369	0.837546	0.699636	0.735836	0.896316	0.253113
A	108	0.152027	0.448978	0.63619	0.414218	0.815653	0.541579
A	109	0.167202	1.05881	0.904406	0.937563	1.15507	0.835172
L	110	0.162173	1.0971	1.29679	0.862704	1.49011	0.299667
L	111	0.241277	1.58851	1.72748	1.18203	1.78977	0.119774
S	112	0.244923	1.1676	1.45103	0.955153	1.44345	0.163449
P	113	0.250659	1.14222	1.5019	0.927131	1.45444	0.551202
Y	114	0.141976	0.704902	1.25666	0.839689	1.18784	0.481606
S	115	0.429662	0.727717	1.51547	0.828071	1.37761	0.077278
Y	116	0.465442	0.521421	1.22274	0.250567	1.22066	0.129227
S	117	0.319111	0.777469	0.914799	0.744778	0.910579	0.153222
T	118	0.33656	0.840476	0.73503	0.797231	0.72919	0.234959
T	119	0.24007	0.736635	1.04439	0.76639	1.01385	0.251099
A	120	0.211582	0.606182	0.501952	0.64373	0.671462	0.0829977
V	121	0.216037	0.271452	0.326974	0.301297	0.587284	0.0912569
V	122	0.337058	0.663551	0.831246	0.464569	0.670355	0.380497
T	123	0.381106	0.553627		0.507005
N	124	0.465635	0.578531		0.431694

## Sheet: Figure 5 - solvation energies
	PER CHAIN	ATTR fibrils	Other			PER RESIDUE		ATTR fibrils	Other
		-63.1	-19.8					-0.68	-0.76
		-62.3	-12.4					-0.69	-0.48
		-55.4	-15.7					-0.68	-0.49
		-55.7	-15.9					-0.67	-0.5
		-70.2	-10.7					-0.76	-0.33
		-63.9	-15					-0.69	-0.47
		-63.5	-15.5					-0.69	-0.6
			-17.5						-0.44
			-14.4						-0.55
			-10.5						-0.7
			-11.2						-0.74
			-22.5						-0.7
			-22.3						-0.8
			-21						-0.72
			-25.4						-0.65
			-25.8						-0.62
			-16.6						-0.42
			-18.1						-0.6
			-17.5						-0.58
			-21.9						-0.71
			-27.3						-0.5
			-29.1						-0.46
			-29.1						-0.46
			-25.5						-0.4
			-39						-0.48
			-39.2						-0.48
			-39.4						-0.49
			-28.1						-0.47
			-29.3						-0.49
			-31.1						-0.53
			-36.9						-0.6
			-30.6						-0.49
			-25.2						-0.43
			-12.4						-0.3
			-33						-0.47
			-38.5						-0.54
			-31						-0.43
			-37.8						-0.53
			-36.9						-0.59
			-24.6						-0.45
			-40.9						-0.41
			-45.5						-0.45
			-31.5						-0.49
			-16						-0.52
			-12.2						-0.2
			2.7						0.07
			-5						-0.17
			-18.2						-0.3
			-23.2						-0.52
			-21.4						-0.38
			-11.3						-0.47
			-11.6						-0.46
			-12						-0.48
			-12.5						-0.55
			-12.2						-0.54
			-37.5						-0.41
			-32.8						-0.41
			-36.5						-0.41
			-23.3						-0.3
			0.8						0.03
			-29.6						-0.74
			-17						-0.28
			-6.1						-0.34
			-5.3						-0.35
			-39.4						-0.57
			-45.2						-0.66
			-26						-0.7
			-27						-0.73
			-36.2						-0.67
			-27.1						-0.35
			-31.4						-0.43
			-28.9						-0.4
			-44.8						-0.48
			-33.7						-0.45
			-25.7						-0.34
			-30.5						-0.29
			-38						-0.35
			-17.7						-0.3
			-7.3						-0.2
			-6.1						-0.17
			-10.8						-0.39
			-17.1						-0.47
			-17.6						-0.49
			-18.8						-0.38
			-17						-0.53
			-51.7						-0.37

## Sheet: Suppl Figure S3 - Intact Mass
	Patient 1	Patient 2	Patient 3
Mass	Intensity	Intensity	Intensity
7800	55.8199	33.9539	28.5685
7800.1	53.4042	33.7064	28.7902
7800.2	52.0786	33.4924	29.0052
7800.3	52.485	33.7095	29.047
7800.4	54.7058	34.6154	29.0254
7800.5	58.1341	36.3034	29.043
7800.6	62.0741	38.1836	29.346
7800.7	66.5708	39.2984	30.0235
7800.8	71.6635	39.7468	30.4052
7800.9	75.9285	40.1242	30.1518
7801	76.8066	40.4189	29.9028
7801.1	73.8911	40.395	29.9628
7801.2	69.124	39.814	30.1533
7801.3	64.0045	38.7667	30.2829
7801.4	59.3181	37.6907	30.1076
7801.5	54.7277	36.6531	29.8409
7801.6	49.5699	35.7172	29.9206
7801.7	44.8242	35.0522	30.3605
7801.8	41.9538	34.354	30.7613
7801.9	41.1839	33.4665	30.5173
7802	41.3435	32.7475	29.6513
7802.1	41.4243	32.4749	28.7902
7802.2	42.4156	32.6954	28.236
7802.3	45.9171	33.3545	28.085
7802.4	52.1098	34.3373	28.2073
7802.5	59.8978	35.532	28.196
7802.6	67.5545	36.5708	28.1449
7802.7	73.6687	36.9921	28.5
7802.8	77.8432	36.8268	29.2418
7802.9	79.9545	36.3772	29.9891
7803	79.8369	35.9753	30.3602
7803.1	77.5773	35.9122	30.275
7803.2	73.2508	35.9367	30.1236
7803.3	67.6628	35.7603	30.2085
7803.4	62.3515	35.8302	30.2767
7803.5	58.0818	36.5471	30.0428
7803.6	54.8445	37.515	29.7032
7803.7	52.7289	38.0044	29.4068
7803.8	51.8946	37.7617	29.0091
7803.9	52.3392	37.1812	28.6886
7804	53.6955	36.6966	28.6263
7804.1	54.9561	36.3289	28.5679
7804.2	55.2486	35.9312	28.5854
7804.3	55.0616	35.3965	28.9273
7804.4	56.1936	34.7127	29.396
7804.5	59.1741	34.1211	29.7147
7804.6	61.6592	34.0261	29.7491
7804.7	62.0906	34.6118	29.5536
7804.8	61.7052	35.308	29.4833
7804.9	61.4853	35.3532	29.8956
7805	61.2645	34.8569	30.5752
7805.1	61.0901	34.342	30.8736
7805.2	60.9688	33.9233	30.6377
7805.3	60.5477	33.4408	30.371
7805.4	59.8726	33.0122	30.2847
7805.5	59.5448	32.9992	30.0071
7805.6	59.8375	33.5198	29.4354
7805.7	60.1189	34.5026	28.8853
7805.8	59.5539	35.5876	28.635
7805.9	58.0291	36.0073	28.7793
7806	56.4591	35.6527	28.9577
7806.1	56.5098	35.3094	28.905
7806.2	58.215	35.3767	28.8919
7806.3	59.3968	35.7226	28.7802
7806.4	59.1031	35.977	28.4081
7806.5	58.1053	35.6281	28.3898
7806.6	57.0975	34.8788	28.8676
7806.7	56.1882	34.3267	29.2637
7806.8	55.0137	33.9954	29.5042
7806.9	53.7026	33.4803	29.8306
7807	52.7067	32.4288	30.223
7807.1	52.0636	31.1227	30.4513
7807.2	51.6402	30.352	30.3175
7807.3	51.1524	30.4505	30.0507
7807.4	50.4917	30.9331	29.901
7807.5	49.6689	31.2594	29.7762
7807.6	48.2484	31.5255	29.5102
7807.7	46.1843	32.0162	29.0717
7807.8	43.7926	32.5904	28.6991
7807.9	41.0596	32.8167	28.6093
7808	38.6764	32.5898	28.7679
7808.1	37.9398	32.2026	28.9667
7808.2	39.1926	31.9453	29.0431
7808.3	41.7979	32.2084	29.1428
7808.4	45.5622	33.1832	29.3339
7808.5	51.6119	34.2434	29.4472
7808.6	60.8267	34.8473	29.5705
7808.7	71.5794	35.2766	29.7034
7808.8	80.3346	35.8042	29.5436
7808.9	84.3529	36.3943	29.1457
7809	83.6192	36.7914	28.8947
7809.1	79.6789	36.5786	28.9906
7809.2	73.8342	35.7618	29.2014
7809.3	67.2687	34.9242	29.2447
7809.4	60.5227	34.3658	29.3505
7809.5	53.7662	33.6962	29.7175
7809.6	48.2529	33.0916	29.998
7809.7	45.2916	33.1735	29.9064
7809.8	44.7083	33.6611	29.6429
7809.9	45.5153	34.1969	29.5666
7810	46.9837	34.6879	29.7674
7810.1	48.9951	34.8335	30.0922
7810.2	52.2007	34.7095	30.3103
7810.3	57.1807	34.7168	30.2383
7810.4	62.7719	35.2333	29.9447
7810.5	66.8342	36.1855	29.7273
7810.6	68.8826	36.8656	29.7617
7810.7	69.6023	36.8271	29.8513
7810.8	68.74	36.3025	29.8916
7810.9	65.9153	35.8384	29.9265
7811	62.1371	35.768	29.761
7811.1	58.8237	35.7226	29.4927
7811.2	56.6417	35.3966	29.3517
7811.3	56.1112	35.212	29.0521
7811.4	57.2783	35.3435	28.6708
7811.5	58.7745	35.6241	28.7576
7811.6	59.5593	35.909	29.1912
7811.7	60.4223	35.7142	29.5567
7811.8	62.7578	34.9182	29.8213
7811.9	66.508	34.2068	29.8214
7812	69.2372	34.1094	29.3776
7812.1	69.1295	34.2841	28.9102
7812.2	67.483	34.1545	28.7982
7812.3	66.5634	33.8594	28.9218
7812.4	67.1969	33.8675	29.1635
7812.5	68.3804	34.4599	29.3469
7812.6	69.2395	35.6071	29.3953
7812.7	70.3632	36.6853	29.6428
7812.8	72.13	37.2819	30.3126
7812.9	73.6553	37.7767	31.2208
7813	73.3518	38.4497	31.7911
7813.1	70.4348	39.0928	31.5952
7813.2	65.966	39.2803	31.1081
7813.3	61.7815	38.7601	30.764
7813.4	59.0762	37.844	30.3499
7813.5	57.1756	36.8778	29.802
7813.6	54.1008	35.746	29.2336
7813.7	49.1945	34.1413	28.9526
7813.8	43.703	31.8808	29.2338
7813.9	39.3359	29.5197	29.5958
7814	36.7968	28.0673	29.5776
7814.1	35.3314	27.7467	29.4109
7814.2	34.6289	28.1279	29.1631
7814.3	35.7213	28.8241	28.8311
7814.4	39.2	29.7808	28.8014
7814.5	44.7236	31.3743	28.9367
7814.6	51.4634	33.7028	28.7401
7814.7	58.381	36.268	28.5315
7814.8	64.9372	38.3514	28.8183
7814.9	70.6613	39.2888	29.3742
7815	74.7293	39.1021	29.742
7815.1	76.6043	38.4146	29.805
7815.2	76.2521	37.7022	29.748
7815.3	74.2755	37.1129	29.8979
7815.4	71.8696	36.6666	30.2723
7815.5	70.5279	36.6368	30.2701
7815.6	71.2258	37.1316	29.6817
7815.7	72.6004	37.5759	29.0596
7815.8	72.4625	37.4525	28.6191
7815.9	71.0638	36.8722	28.3454
7816	69.8854	36.3731	28.5729
7816.1	68.9505	36.3459	29.2303
7816.2	66.998	36.6537	29.7613
7816.3	63.844	36.9541	30.0906
7816.4	60.9059	36.8237	30.5412
7816.5	59.2509	36.2377	31.0893
7816.6	59.1233	35.8937	31.2666
7816.7	60.1491	36.2602	30.9563
7816.8	61.0589	37.223	30.589
7816.9	61.1464	38.1583	30.4543
7817	61.0488	38.2204	30.5336
7817.1	61.2765	37.5897	30.3973
7817.2	61.7643	37.0715	29.8331
7817.3	61.985	36.5953	29.4131
7817.4	61.5634	35.8645	29.3549
7817.5	61.2271	35.0654	29.372
7817.6	61.4598	34.3758	29.5236
7817.7	61.2851	33.9391	29.7684
7817.8	59.7577	33.8424	29.7115
7817.9	58.0044	33.9674	29.3302
7818	57.4604	33.9619	28.9936
7818.1	57.3598	33.7122	28.6931
7818.2	57.2894	33.6537	28.1512
7818.3	57.9296	34.1194	27.5825
7818.4	59.1498	35.2075	27.4844
7818.5	60.9724	36.4328	27.9393
7818.6	63.6333	36.8186	28.6105
7818.7	67.0491	36.4078	29.1302
7818.8	71.1664	35.9246	29.4205
7818.9	74.8806	35.8061	29.6385
7819	76.6582	36.1287	29.8626
7819.1	76.7688	36.4055	30.0222
7819.2	76.0583	36.3352	29.9207
7819.3	74.2759	36.0182	29.6041
7819.4	71.0122	35.5894	29.3707
7819.5	66.6516	35.2544	29.2463
7819.6	62.2125	34.8658	29.2854
7819.7	58.4888	34.4293	29.6099
7819.8	55.4918	34.1399	29.8502
7819.9	52.2356	33.4943	29.7144
7820	48.1459	32.4452	29.5197
7820.1	44.8947	31.6545	29.5459
7820.2	44.4543	31.138	29.6762
7820.3	47.0408	30.7419	29.4617
7820.4	51.8569	30.8254	28.6341
7820.5	57.1422	31.536	27.8209
7820.6	61.1811	32.2968	27.7162
7820.7	64.2355	32.7194	28.0654
7820.8	67.3593	33.0412	28.4056
7820.9	70.4407	33.2736	28.751
7821	72.1738	33.2749	29.1543
7821.1	71.7045	33.1283	29.5086
7821.2	69.944	32.9459	29.924
7821.3	68.3501	33.0525	30.5702
7821.4	67.612	33.6264	31.1836
7821.5	67.5204	34.3309	31.3897
7821.6	67.57	34.9239	31.1021
7821.7	67.683	35.3197	30.5343
7821.8	67.6608	35.5096	30.0741
7821.9	67.4003	35.5499	29.7192
7822	67.2013	35.3226	29.2841
7822.1	66.5447	34.9389	28.9847
7822.2	64.8016	34.4851	28.9227
7822.3	63.223	33.7162	28.9456
7822.4	64.0698	32.8706	29.0084
7822.5	67.4302	32.5369	28.9937
7822.6	70.6033	32.8542	28.7185
7822.7	71.6917	33.4858	28.2851
7822.8	71.1788	33.8666	28.1603
7822.9	69.8465	33.6102	28.4852
7823	68.2265	33.0043	28.6801
7823.1	66.4594	32.6177	28.5371
7823.2	63.8222	32.4419	28.5581
7823.3	60.4909	32.2209	28.8753
7823.4	58.167	32.1947	29.2993
7823.5	57.9771	32.5424	29.7122
7823.6	59.4133	32.9174	29.8094
7823.7	61.0147	33.3133	29.5363
7823.8	61.916	33.9973	29.3092
7823.9	62.9402	34.6777	29.3499
7824	65.1121	35.0943	29.5483
7824.1	67.6495	35.4977	29.7006
7824.2	68.8052	36.0643	29.5006
7824.3	68.2318	36.6828	29.0614
7824.4	67.4553	37.0432	28.9857
7824.5	68.7651	36.971	29.3209
7824.6	73.5844	36.9087	29.5132
7824.7	80.1636	37.3595	29.3089
7824.8	84.0643	38.1355	29.0022
7824.9	82.9043	38.4827	29.136
7825	78.5398	37.8697	29.8715
7825.1	73.8292	36.595	30.6941
7825.2	69.5859	35.3526	30.9905
7825.3	64.7479	34.5223	30.5504
7825.4	58.7223	33.9647	29.6988
7825.5	52.6419	33.4348	29.0636
7825.6	47.8126	32.9843	28.9353
7825.7	44.1439	32.6541	29.0715
7825.8	40.7823	32.2858	29.1476
7825.9	37.7483	31.924	29.0358
7826	36.1335	31.8221	28.8446
7826.1	36.6451	31.9264	28.8983
7826.2	39.1603	32.0644	29.1935
7826.3	43.4351	32.5474	29.3221
7826.4	48.49	33.6606	29.3205
7826.5	52.8563	35.0028	29.4727
7826.6	56.7935	36.1089	29.7154
7826.7	62.0312	36.9478	29.982
7826.8	68.8001	37.584	30.028
7826.9	74.3757	38.1469	29.4589
7827	75.4089	38.5904	28.5834
7827.1	71.8403	38.4196	28.2331
7827.2	66.959	37.6917	28.5642
7827.3	63.609	37.1388	28.8612
7827.4	62.3263	36.9179	28.7997
7827.5	62.3811	36.5958	28.7005
7827.6	63.0279	35.8649	28.7062
7827.7	63.8835	34.9169	28.8335
7827.8	64.727	34.3842	28.9778
7827.9	65.6161	34.4123	29.0115
7828	66.4825	34.5308	29.1452
7828.1	67.1596	34.6023	29.2876
7828.2	67.9111	34.6299	29.2666
7828.3	68.6523	34.4563	29.3985
7828.4	68.9377	34.3702	29.5575
7828.5	68.3521	34.8177	29.3958
7828.6	66.6559	35.6721	29.2272
7828.7	64.4156	36.3271	29.3335
7828.8	62.6986	36.3455	29.4266
7828.9	62.0989	36.0812	29.1744
7829	61.8958	35.9336	28.692
7829.1	60.6314	35.6078	28.3313
7829.2	58.191	34.8305	28.3659
7829.3	56.2289	33.6951	28.849
7829.4	56.6095	32.5818	29.3634
7829.5	59.5653	31.9959	29.3985
7829.6	62.7372	32.0493	29.0543
7829.7	64.0987	32.4325	28.826
7829.8	64.7418	33.0178	28.8837
7829.9	66.1926	34.0062	29.1492
7830	68.2856	35.2262	29.4622
7830.1	70.427	36.3806	29.4573
7830.2	71.8711	37.685	29.2037
7830.3	71.8934	38.9718	29.2749
7830.4	70.9991	39.8405	29.8114
7830.5	70.2194	40.4527	30.5246
7830.6	69.4413	40.7776	31.1741
7830.7	67.4884	40.8816	31.398
7830.8	63.9281	41.0406	31.0833
7830.9	60.2467	40.6879	30.7238
7831	58.5017	39.4226	30.5373
7831.1	59.062	37.9868	30.1152
7831.2	60.1267	36.9752	29.3835
7831.3	60.0196	36.1961	28.8825
7831.4	59.1477	35.4882	28.9489
7831.5	58.6052	34.6583	29.3992
7831.6	58.7235	33.2229	29.7644
7831.7	59.3373	31.5415	29.7752
7831.8	59.3472	30.6143	29.7402
7831.9	57.5472	30.6282	29.9081
7832	54.4718	31.0552	30.0645
7832.1	51.7489	31.3188	30.1127
7832.2	50.5897	31.3105	30.0679
7832.3	50.6013	31.5579	29.7832
7832.4	50.6655	32.3664	29.2927
7832.5	51.1935	33.2494	28.9726
7832.6	52.8423	33.7403	29.0473
7832.7	55.0802	34.1311	29.1685
7832.8	57.2768	34.6874	29.0144
7832.9	58.9819	35.0448	28.7612
7833	60.081	35.0294	28.5844
7833.1	60.9889	34.8017	28.4733
7833.2	62.1585	34.4266	28.5919
7833.3	63.7591	34.1347	29.1464
7833.4	65.0314	34.1828	29.7569
7833.5	64.9611	34.4802	29.9358
7833.6	63.8323	34.7067	29.9424
7833.7	62.5461	34.6531	30.1392
7833.8	61.6776	34.4601	30.4254
7833.9	61.171	34.6969	30.5807
7834	60.1093	35.626	30.5533
7834.1	58.0277	36.214	30.579
7834.2	55.8306	35.7865	30.7544
7834.3	54.7227	35.2136	30.7006
7834.4	55.1197	34.8517	30.289
7834.5	55.9835	34.4779	29.9289
7834.6	55.7754	34.3936	29.7483
7834.7	54.7229	34.3749	29.6006
7834.8	53.8534	33.868	29.7207
7834.9	53.5798	33.2113	29.9649
7835	54.7214	32.9449	29.61
7835.1	57.1845	32.9825	28.7775
7835.2	59.3791	32.9918	28.1007
7835.3	61.315	32.8754	27.8549
7835.4	64.2129	32.8254	28.1315
7835.5	67.6386	33.0539	28.5864
7835.6	70.1163	33.5132	28.8868
7835.7	70.9411	33.7923	29.2383
7835.8	70.5741	33.6411	29.6659
7835.9	69.825	33.4679	29.8295
7836	68.6328	33.7258	29.7003
7836.1	65.9802	34.3464	29.6452
7836.2	61.7428	35.0116	29.8428
7836.3	57.7327	35.338	30.0705
7836.4	55.333	35.2214	30.2468
7836.5	54.1113	35.2726	30.3343
7836.6	53.7362	36.0551	30.1417
7836.7	54.1438	37.2749	29.9054
7836.8	54.5699	38.2945	29.9281
7836.9	54.9299	38.695	30.105
7837	56.4476	38.4063	30.2037
7837.1	59.6636	37.6769	29.9505
7837.2	62.6974	36.7997	29.3108
7837.3	63.1271	35.9317	28.7598
7837.4	61.1017	34.6995	28.7732
7837.5	58.237	32.6933	29.1837
7837.6	55.2944	30.3879	29.4808
7837.7	52.2252	28.2605	29.4801
7837.8	48.784	26.4657	29.301
7837.9	45.4547	25.4846	29.0611
7838	43.2798	25.4892	28.8967
7838.1	42.8538	26.2721	28.924
7838.2	44.4424	28.0253	28.9507
7838.3	47.7384	30.9136	28.9039
7838.4	52.1515	34.5369	29.1473
7838.5	57.8468	38.1357	29.5399
7838.6	64.5267	40.9012	29.5283
7838.7	70.5808	42.7199	29.0862
7838.8	74.6791	44.3951	28.4166
7838.9	76.2644	46.1631	27.8474
7839	75.5351	47.1617	27.8507
7839.1	73.9523	47.6361	28.4046
7839.2	73.325	49.574	29.1037
7839.3	74.4049	54.8139	29.7683
7839.4	76.0507	64.4089	30.5831
7839.5	76.8212	77.5868	31.7148
7839.6	77.5997	90.9629	33.0884
7839.7	80.0843	101.599	34.4227
7839.8	84.7194	109.638	35.1031
7839.9	90.4825	117.397	34.9034
7840	95.3062	126.138	34.399
7840.1	99.2529	133.758	34.0919
7840.2	105.016	138.754	34.4722
7840.3	115.05	144.841	35.9535
7840.4	130.404	158.48	38.1613
7840.5	148.175	183.174	40.9926
7840.6	163.099	215.192	44.8917
7840.7	173.831	243.922	49.2173
7840.8	181.14	258.442	52.4371
7840.9	184.671	257.653	53.6377
7841	183.967	253.595	52.9147
7841.1	177.567	254.251	51.0439
7841.2	166.26	251.116	49.3601
7841.3	157.434	241.308	49.3663
7841.4	159.473	239.013	51.0491
7841.5	172.172	252.917	52.5022
7841.6	186.18	278.675	52.7457
7841.7	194.451	309.189	52.8159
7841.8	197.979	333.229	53.7544
7841.9	198.778	338.608	55.1258
7842	198.667	328.198	55.2586
7842.1	198.75	317.145	53.6897
7842.2	194.735	313.041	52.0948
7842.3	186.258	312.853	51.7744
7842.4	183.546	315.826	53.1242
7842.5	194.302	327.182	56.3875
7842.6	214.855	351.049	60.1309
7842.7	235.36	386.878	62.2544
7842.8	249.033	424.893	63.4312
7842.9	256.145	445.377	65.1016
7843	257.647	433.631	65.9725
7843.1	251.328	394.412	64.3024
7843.2	237.067	349.766	60.755
7843.3	218.363	323.529	57.5019
7843.4	201.176	322.753	56.1792
7843.5	194.784	334.45	57.0769
7843.6	205.154	347.401	59.4742
7843.7	224.522	363.38	61.8647
7843.8	235.382	381.367	62.8187
7843.9	230.061	392.937	62.3641
7844	216.585	387.251	61.3246
7844.1	202.63	358.43	59.8703
7844.2	190.139	318.05	57.5209
7844.3	181.702	283.891	54.3463
7844.4	176.633	266.44	51.923
7844.5	171.429	270.933	51.3873
7844.6	170.799	289.155	51.9329
7844.7	182.551	305.233	52.7656
7844.8	202.039	317.336	53.1309
7844.9	214.754	329.957	51.8803
7845	211.696	334.269	49.796
7845.1	196.017	315.787	48.7139
7845.2	177.237	276.28	48.5666
7845.3	162.358	233.03	48.0819
7845.4	152.515	199.901	46.9157
7845.5	145.972	186.523	45.7308
7845.6	141.895	197.295	45.0985
7845.7	141.422	218.205	45.3571
7845.8	145.153	230.461	46.3584
7845.9	150.353	229.877	46.7241
7846	152.687	220.435	45.4671
7846.1	148.435	207.115	43.4476
7846.2	137.295	191.344	41.6349
7846.3	124.361	171.462	40.2042
7846.4	114.311	151.92	39.0192
7846.5	108.061	139.979	37.8533
7846.6	104.941	138.04	37.0712
7846.7	103.141	143.614	37.0969
7846.8	101.848	149.681	37.5227
7846.9	101.892	149.706	37.7936
7847	103.007	143.884	37.5481
7847.1	103.763	136.613	36.6082
7847.2	102.675	129.584	35.5025
7847.3	99.6989	119.819	34.9598
7847.4	97.6758	106.838	34.7659
7847.5	99.4652	95.8909	34.2646
7847.6	104.49	90.8376	33.5468
7847.7	109.231	92.2219	33.1233
7847.8	110.459	98.1867	33.091
7847.9	107.54	102.519	33.2626
7848	101.789	100.67	33.4931
7848.1	95.3694	94.7626	33.466
7848.2	89.2437	88.1406	32.9565
7848.3	81.7855	81.8466	32.2183
7848.4	72.5643	75.959	31.5937
7848.5	64.685	70.7701	31.4732
7848.6	60.7542	67.3725	31.81
7848.7	60.3738	66.6072	31.8386
7848.8	61.2702	67.9316	31.6501
7848.9	61.1888	69.9361	31.9269
7849	60.3806	70.7127	32.3836
7849.1	60.6859	68.7336	32.5866
7849.2	62.532	64.3389	32.4801
7849.3	65.0206	59.3852	31.9604
7849.4	66.7356	55.7918	31.1737
7849.5	66.5205	54.0545	30.5198
7849.6	65.2159	53.0055	30.2271
7849.7	64.7553	51.5119	30.1835
7849.8	65.2534	49.6624	30.1274
7849.9	64.6724	48.5256	29.937
7850	61.795	48.4774	29.7086
7850.1	58.129	48.0211	29.6382
7850.2	55.8032	46.1006	29.7997
7850.3	55.9036	43.8144	29.8705
7850.4	58.8237	42.3532	29.4328
7850.5	63.2949	41.7928	28.6137
7850.6	67.0461	41.9186	27.926
7850.7	69.8417	42.2025	27.8743
7850.8	72.4805	41.9683	28.5772
7850.9	74.7301	41.4319	29.4332
7851	75.909	41.3087	29.8952
7851.1	74.521	41.6811	30.1391
7851.2	69.7078	42.0627	30.3745
7851.3	63.4618	41.9539	30.501
7851.4	58.2054	41.3492	30.4728
7851.5	54.1891	40.7911	30.2662
7851.6	50.4813	40.6898	29.8695
7851.7	46.749	40.9328	29.5472
7851.8	43.6047	41.0053	29.617
7851.9	41.7004	40.4932	30.0085
7852	41.0749	39.6046	30.3509
7852.1	41.5183	38.9867	30.2432
7852.2	43.0156	38.9665	29.6478
7852.3	45.5618	38.9084	28.9616
7852.4	49.3898	38.2076	28.5194
7852.5	54.8899	37.4245	28.4474
7852.6	61.2732	37.0842	28.6483
7852.7	66.4582	36.9413	28.9122
7852.8	69.4286	36.8501	29.1368
7852.9	70.815	36.597	29.266
7853	70.7658	35.8663	29.3979
7853.1	69.6212	35.1563	29.495
7853.2	68.6157	35.1109	29.3298
7853.3	67.574	35.6431	29.1514
7853.4	65.7307	36.4839	29.1988
7853.5	64.2032	37.2705	29.3124
7853.6	64.0728	37.5955	29.5381
7853.7	64.5133	37.7674	29.6445
7853.8	64.3559	38.3715	29.2262
7853.9	62.6085	39.0751	28.7477
7854	59.2656	39.0695	28.6829
7854.1	56.2661	38.2649	28.787
7854.2	54.8369	37.2155	28.8332
7854.3	54.2788	36.5222	28.9044
7854.4	53.721	36.6567	29.189
7854.5	52.9736	37.4454	29.651
7854.6	52.4182	37.9605	30.1687
7854.7	52.4339	37.8321	30.7719
7854.8	53.4037	37.6659	31.1654
7854.9	55.6051	37.7906	30.9758
7855	58.3009	38.1883	30.5058
7855.1	60.5799	38.8231	30.1742
7855.2	62.7638	39.1186	30.0045
7855.3	65.6698	38.7739	30.0721
7855.4	69.3143	38.3974	30.2829
7855.5	72.4766	38.4826	30.1868
7855.6	74.0693	39.0203	29.7944
7855.7	74.9419	39.5787	29.5439
7855.8	76.3263	39.6073	29.4349
7855.9	77.8062	39.2271	29.0864
7856	78.3128	38.9647	28.5115
7856.1	76.9178	38.9986	28.3093
7856.2	73.6438	39.0896	28.7783
7856.3	70.7178	38.9257	29.5106
7856.4	70.5522	38.5227	30.0632
7856.5	73.5367	38.3775	30.2885
7856.6	78.5649	39.151	30.2402
7856.7	83.6161	40.7849	30.0655
7856.8	86.28	42.0548	29.9062
7856.9	85.5038	41.9611	29.8454
7857	83.1395	40.9139	29.7718
7857.1	81.2594	39.7093	29.5882
7857.2	78.8681	38.8067	29.4975
7857.3	74.8711	38.3483	29.5634
7857.4	70.7289	37.84	29.5843
7857.5	68.1299	36.9301	29.5836
7857.6	68.1709	36.2367	29.5134
7857.7	71.2179	36.3678	29.1223
7857.8	75.1134	37.1687	28.5533
7857.9	77.2869	38.2949	28.2329
7858	77.6198	39.2479	28.3352
7858.1	77.0755	39.3925	28.6448
7858.2	77.2191	38.9442	28.8559
7858.3	79.5255	38.9087	28.9247
7858.4	82.978	39.6933	28.9966
7858.5	86.1599	40.7302	29.1458
7858.6	89.7275	41.5997	29.3849
7858.7	93.7514	42.4147	29.8358
7858.8	96.55	43.2392	30.5266
7858.9	96.625	43.9747	31.0591
7859	93.4443	44.2541	31.0919
7859.1	87.5004	43.7032	30.9605
7859.2	80.7725	42.4628	30.964
7859.3	76.4866	40.9881	30.7802
7859.4	76.2578	39.7764	30.2201
7859.5	78.1315	39.1338	29.4597
7859.6	79.7513	38.8413	28.8729
7859.7	80.9128	38.4552	28.835
7859.8	82.3392	37.9772	29.0445
7859.9	84.5209	37.5222	28.9643
7860	86.5574	37.0037	28.6029
7860.1	86.1215	36.8981	28.1458
7860.2	82.6726	37.4092	27.7913
7860.3	79.001	37.6419	27.8455
7860.4	78.1725	37.4736	28.1896
7860.5	80.3619	37.6737	28.3562
7860.6	82.815	38.3107	28.4596
7860.7	83.2001	39.1543	28.8804
7860.8	82.0293	40.0174	29.5156
7860.9	80.397	40.5191	30.2366
7861	79.1783	40.7068	30.8988
7861.1	79.648	40.9118	31.0491
7861.2	80.5949	41.1376	30.5268
7861.3	79.2384	41.335	29.7374
7861.4	75.5949	41.2071	29.3772
7861.5	71.5494	40.2807	29.8307
7861.6	68.283	38.781	30.4617
7861.7	66.1352	37.4168	30.4835
7861.8	64.3027	36.904	30.0873
7861.9	61.4803	37.4163	29.7342
7862	57.9916	38.1499	29.5095
7862.1	55.457	38.5544	29.3529
7862.2	54.643	38.7484	29.1696
7862.3	55.0566	38.8379	28.8538
7862.4	56.2534	39.2114	28.4934
7862.5	58.5334	40.1222	28.4232
7862.6	61.8449	41.2566	28.6891
7862.7	65.5989	42.3013	28.9183
7862.8	69.7046	43.0028	28.9693
7862.9	73.1946	43.3873	28.9908
7863	74.2495	43.6807	28.9512
7863.1	73.3886	43.5638	28.9488
7863.2	72.5177	42.7782	29.2097
7863.3	72.5388	41.8865	29.2819
7863.4	73.2636	41.3763	28.8627
7863.5	73.162	41.3048	28.5918
7863.6	71.6406	41.9676	28.8488
7863.7	70.085	43.3649	29.3949
7863.8	69.1936	44.6653	29.9612
7863.9	68.5734	45.3936	30.2718
7864	67.2331	46.1153	30.2673
7864.1	64.3753	47.1797	30.2526
7864.2	61.211	48.0305	30.4289
7864.3	59.2955	48.4354	30.6952
7864.4	58.9035	49.0393	30.7755
7864.5	60.8292	50.4908	30.4025
7864.6	65.0781	52.9683	29.6579
7864.7	69.1323	55.6111	29.0029
7864.8	71.4207	56.502	28.9297
7864.9	72.6708	54.9437	29.3971
7865	73.6211	52.4514	29.7689
7865.1	74.4891	50.6198	29.7711
7865.2	75.3968	49.9531	29.7094
7865.3	76.8378	50.8029	29.8325
7865.4	79.6218	53.8374	30.2545
7865.5	84.5274	59.1259	30.8836
7865.6	91.0292	65.827	31.5379
7865.7	96.0153	73.1871	32.1679
7865.8	97.5659	80.2446	32.5667
7865.9	96.7076	84.3994	32.7592
7866	93.7896	83.809	33.116
7866.1	89.836	81.1709	33.4072
7866.2	88.3879	80.339	33.3566
7866.3	91.3829	82.117	33.3066
7866.4	98.1033	86.6422	33.4449
7866.5	108.242	93.7012	34.1359
7866.6	121.747	101.668	35.8187
7866.7	137.778	109.739	37.8087
7866.8	153.121	116.95	39.2208
7866.9	161.024	121.771	40.195
7867	158.584	124.535	40.835
7867.1	150.939	125.212	40.802
7867.2	143.072	123.125	40.4299
7867.3	137.562	121.19	40.0917
7867.4	138.189	123.901	39.6581
7867.5	144.573	131.986	39.6647
7867.6	151.324	142.521	40.6532
7867.7	158.359	152.354	42.3574
7867.8	170.752	160.532	44.3852
7867.9	187.12	167.56	45.6276
7868	198.237	172.053	44.9868
7868.1	198.55	170.379	43.6677
7868.2	192.682	161.593	43.467
7868.3	190.84	150.543	44.0062
7868.4	202.41	142.987	44.1383
7868.5	229.69	141.427	43.8827
7868.6	265.524	148.694	43.7927
7868.7	299.382	165.085	44.3428
7868.8	323.053	181.287	45.9566
7868.9	332.096	187.949	48.208
7869	325.523	184.989	49.788
7869.1	303.207	176.278	49.8603
7869.2	266.105	167.083	48.5466
7869.3	219.082	160.226	46.5318
7869.4	171.735	154.173	44.9418
7869.5	135.869	151.32	44.3809
7869.6	116.779	155.642	44.0407
7869.7	108.978	165.739	43.3969
7869.8	105.351	178.526	43.3375
7869.9	104.193	188.758	44.3542
7870	105.645	188.241	45.6791
7870.1	108.96	174.336	46.0875
7870.2	114.451	153.049	45.0251
7870.3	123.481	134.424	43.4133
7870.4	138.462	126.132	42.3337
7870.5	165.339	126.954	42.0287
7870.6	207.716	130.62	42.6292
7870.7	258.845	134.567	43.6351
7870.8	306.318	139.544	44.037
7870.9	335.128	145.153	44.1014
7871	333.891	148.322	44.3502
7871.1	308.767	144.87	44.1083
7871.2	275.98	134	42.9425
7871.3	246.512	121.241	41.0819
7871.4	224.042	113.726	38.9485
7871.5	206.439	112.685	37.319
7871.6	192.876	113.541	36.699
7871.7	187.371	112.744	36.8259
7871.8	189.562	110.691	37.125
7871.9	193.075	108.821	37.2118
7872	193.692	108.119	36.9016
7872.1	189.002	107.487	36.2389
7872.2	177.252	102.866	35.5065
7872.3	162.088	93.3312	34.9098
7872.4	150.971	83.9733	34.4803
7872.5	147.737	79.0468	34.0589
7872.6	149.844	79.0094	33.4795
7872.7	153.601	82.3517	32.9652
7872.8	158.652	85.5132	32.8096
7872.9	164.728	86.0381	32.9044
7873	169.707	84.6718	32.979
7873.1	171.237	81.9318	33.1021
7873.2	166.306	77.6076	33.4595
7873.3	154.797	72.4968	33.7883
7873.4	141.425	67.5256	33.9351
7873.5	130.563	63.5277	34.1424
7873.6	125.84	61.6507	34.3092
7873.7	128.477	62.0596	34.1385
7873.8	132.368	63.8424	33.6089
7873.9	131.272	66.0149	32.8904
7874	126.061	66.8591	32.3385
7874.1	119	64.8599	32.2829
7874.2	110.52	60.8422	32.343
7874.3	101.95	56.6896	31.7004
7874.4	95.0661	53.4583	30.435
7874.5	90.8821	51.2597	29.1818
7874.6	90.1568	49.6728	28.1633
7874.7	93.3417	48.5721	27.7101
7874.8	99.011	48.1438	27.9324
7874.9	103.389	48.1093	28.2439
7875	103.927	47.8417	28.5011
7875.1	101.872	47.271	29.039
7875.2	99.8618	46.7025	29.6321
7875.3	99.5336	46.1055	29.8071
7875.4	100.792	45.6861	29.5722
7875.5	101.519	46.0999	29.2856
7875.6	100.19	47.3614	29.2131
7875.7	98.3276	48.4875	29.4189
7875.8	97.3204	48.9615	29.7712
7875.9	95.9874	49.322	29.987
7876	93.3486	49.713	29.9339
7876.1	89.0435	49.9582	29.7219
7876.2	82.3747	50.2445	29.6192
7876.3	74.6707	50.2491	30.0157
7876.4	68.8554	49.7675	31.0409
7876.5	66.148	49.37	32.1538
7876.6	65.9673	49.3026	32.7768
7876.7	67.3185	50.229	33.0712
7876.8	69.298	52.7665	33.295
7876.9	71.5561	55.262	33.4393
7877	74.373	56.0555	33.5443
7877.1	78.1118	55.8342	33.393
7877.2	82.4279	55.8463	32.8226
7877.3	85.8519	56.64	32.1098
7877.4	87.0981	58.1104	31.4236
7877.5	86.7556	59.6015	30.8965
7877.6	87.1871	60.5797	30.6359
7877.7	90.2715	61.0372	30.1686
7877.8	93.5433	61.054	29.2048
7877.9	92.3413	60.497	28.3731
7878	86.86	58.8333	28.2265
7878.1	80.5195	55.443	28.7356
7878.2	75.1874	51.2713	29.5668
7878.3	71.8872	49.0435	30.2116
7878.4	70.631	50.5061	30.7101
7878.5	70.5907	54.7931	31.4166
7878.6	71.8739	60.032	32.1484
7878.7	74.4232	64.8121	32.8324
7878.8	77.5447	68.2282	33.4719
7878.9	80.371	69.9712	33.6115
7879	80.6368	70.324	33.226
7879.1	77.4845	69.8688	32.8331
7879.2	74.3837	69.085	32.5772
7879.3	74.3978	68.2529	32.2188
7879.4	77.0372	67.7579	31.633
7879.5	81.1548	67.8577	31.0735
7879.6	85.3675	68.335	30.934
7879.7	87.8358	68.2363	31.2745
7879.8	88.9996	66.6924	31.8269
7879.9	90.3474	65.0784	32.2087
7880	91.549	65.1627	32.159
7880.1	91.8221	66.055	31.7837
7880.2	90.7196	66.0463	31.4376
7880.3	87.9344	64.5529	31.3352
7880.4	84.5299	62.5775	31.4864
7880.5	82.3088	62.0042	31.811
7880.6	81.596	63.4252	32.0332
7880.7	81.5152	66.0981	31.9379
7880.8	81.8174	68.794	31.5392
7880.9	82.306	69.9092	30.9827
7881	82.2027	68.7502	30.7416
7881.1	81.9126	66.2114	31.0948
7881.2	82.2247	63.2087	31.5727
7881.3	81.9702	59.9378	31.6839
7881.4	80.2762	56.9606	31.5643
7881.5	78.8926	55.6273	31.7084
7881.6	79.3325	56.7564	32.2781
7881.7	81.1539	59.4008	32.7486
7881.8	83.5719	61.7518	32.7073
7881.9	84.7506	62.812	32.4336
7882	82.5421	62.493	32.2329
7882.1	77.7334	60.638	32.1571
7882.2	73.2627	57.3495	32.1557
7882.3	72.3755	54.0548	31.8997
7882.4	76.1738	52.276	31.0921
7882.5	81.1492	52.2814	30.0986
7882.6	83.693	53.8418	29.6388
7882.7	84.5685	55.6987	29.9416
7882.8	85.8835	55.7268	30.6452
7882.9	87.9873	54.0254	31.1502
7883	89.7361	52.7711	31.0516
7883.1	89.4064	53.0662	30.6525
7883.2	86.8093	54.2479	30.5702
7883.3	84.5027	54.9984	30.9378
7883.4	84.9092	54.7448	31.5545
7883.5	88.3325	54.4123	32.0325
7883.6	93.6931	55.2533	31.991
7883.7	98.0845	57.5502	31.718
7883.8	99.4943	60.5618	31.6829
7883.9	100.219	62.5814	31.751
7884	101.887	62.1086	31.6557
7884.1	102.414	59.5973	31.3843
7884.2	100.805	56.6498	31.0702
7884.3	97.4511	54.0962	30.9552
7884.4	92.6767	51.5422	30.9877
7884.5	88.7793	48.92	31.008
7884.6	87.5515	47.7619	31.2739
7884.7	88.3873	49.0397	31.6602
7884.8	90.9588	51.7965	31.6373
7884.9	93.7502	54.6591	31.3983
7885	93.9667	56.2264	31.3032
7885.1	92.1273	55.9254	31.2873
7885.2	90.7407	54.6807	31.4856
7885.3	90.4878	53.3738	31.8505
7885.4	91.1258	52.912	31.8452
7885.5	92.9724	54.1153	31.3789
7885.6	96.605	56.0844	31.0043
7885.7	101.931	57.3362	31.2099
7885.8	108.076	57.6724	31.9381
7885.9	112.993	57.3801	32.6122
7886	113.086	56.8638	32.6867
7886.1	107.309	56.8239	32.2415
7886.2	99.5518	56.5793	31.9843
7886.3	93.8396	54.9557	32.2642
7886.4	91.8298	52.8198	32.4801
7886.5	93.351	51.7352	32.2744
7886.6	95.2827	52.5442	32.0797
7886.7	94.503	54.8743	32.209
7886.8	92.3908	56.3418	32.5858
7886.9	92.057	55.3013	32.8186
7887	93.9276	52.9736	32.3264
7887.1	96.2125	51.022	31.1134
7887.2	96.4674	50.1469	30.082
7887.3	93.8115	50.2669	29.8986
7887.4	90.8196	49.9895	30.3644
7887.5	90.0979	48.4006	31.0502
7887.6	91.5613	47.2317	31.4395
7887.7	94.3854	48.138	31.2695
7887.8	96.6391	50.2881	30.8664
7887.9	95.753	52.2205	30.5623
7888	91.8307	52.6482	30.6
7888.1	86.8844	50.9679	31.0418
7888.2	82.6807	48.5858	31.4481
7888.3	80.3169	47.2031	31.5261
7888.4	79.6307	47.1869	31.4449
7888.5	79.9511	48.1683	31.2564
7888.6	81.069	48.9845	31.1194
7888.7	82.9947	48.572	31.4391
7888.8	86.5192	47.4799	31.9218
7888.9	91.7317	46.6013	31.9133
7889	95.5443	46.1238	31.5207
7889.1	95.4758	46.4238	31.1904
7889.2	93.3219	47.1688	31.2364
7889.3	91.7539	47.1604	31.7425
7889.4	91.7074	46.6567	32.1395
7889.5	92.5923	46.7681	31.8933
7889.6	91.7342	47.8057	31.4429
7889.7	86.9239	49.5408	31.2666
7889.8	80.1681	50.6721	31.148
7889.9	75.0897	49.8747	31.0865
7890	72.5837	47.9025	30.9923
7890.1	71.315	46.0786	30.3963
7890.2	69.7341	44.7651	29.8753
7890.3	67.2528	44.0377	30.1874
7890.4	64.8478	43.2872	30.8477
7890.5	63.981	41.9197	31.4543
7890.6	65.1594	41.2136	31.9237
7890.7	67.8905	42.467	31.9077
7890.8	70.987	44.7196	31.6207
7890.9	73.2195	46.1856	31.503
7891	74.3095	46.2808	31.4897
7891.1	74.506	45.6951	31.57
7891.2	73.9295	45.1107	31.6822
7891.3	73.0408	44.8708	31.4856
7891.4	72.4604	45.1548	31.0286
7891.5	72.357	45.521	30.5413
7891.6	72.7432	45.7251	30.0721
7891.7	73.5916	46.1473	30.0163
7891.8	74.7263	46.5627	30.4805
7891.9	75.641	46.4062	30.8046
7892	74.9238	45.6868	30.7782
7892.1	72.0189	44.6421	30.6834
7892.2	68.9723	43.5772	30.6597
7892.3	67.9074	42.687	30.8211
7892.4	68.8569	41.8834	30.9543
7892.5	70.6279	41.4707	30.7244
7892.6	72.2414	41.8571	30.3141
7892.7	73.653	42.4489	30.1021
7892.8	75.5801	42.4825	30.1962
7892.9	79.1412	42.1061	30.4485
7893	84.0469	41.6746	30.3989
7893.1	87.1845	41.4507	29.7224
7893.2	86.391	41.5144	29.0337
7893.3	83.401	41.2907	29.0955
7893.4	80.5641	40.3327	29.7375
7893.5	78.8919	39.1872	30.442
7893.6	78.1612	39.0028	30.9258
7893.7	76.2657	40.4437	31.0376
7893.8	72.2403	42.6625	30.9144
7893.9	67.7995	43.912	30.9345
7894	63.9779	43.5709	31.1737
7894.1	61.0274	42.4939	31.4469
7894.2	59.6522	41.4995	31.5799
7894.3	59.8769	40.9612	31.293
7894.4	62.1357	40.8111	30.5711
7894.5	67.7632	40.2377	29.9433
7894.6	76.3985	38.9991	29.8335
7894.7	86.7766	37.9282	29.9625
7894.8	98.4701	37.3316	29.8817
7894.9	109.232	37.0281	29.5987
7895	115.662	37.3638	29.2743
7895.1	117.473	38.1102	29.2559
7895.2	116.715	38.1736	29.7933
7895.3	115.987	37.5517	30.3324
7895.4	117.193	37.1227	30.4584
7895.5	118.046	37.3377	30.438
7895.6	114.681	38.2755	30.3944
7895.7	108.641	39.1703	30.4985
7895.8	105.051	39.1381	30.8402
7895.9	105.873	38.6379	30.775
7896	108.475	38.399	30.0262
7896.1	108.383	38.5156	29.3825
7896.2	103.999	38.9893	29.4183
7896.3	98.4596	39.2769	29.9792
7896.4	95.3258	38.7938	30.8376
7896.5	95.9544	38.6429	31.5181
7896.6	100.036	40.0644	31.4294
7896.7	105.214	42.4378	30.9053
7896.8	108.728	44.7987	30.602
7896.9	109.78	46.3414	30.5908
7897	108.792	46.2975	30.8801
7897.1	106.447	45.3881	31.2995
7897.2	103.963	44.8813	31.3953
7897.3	102.209	45.1068	31.1929
7897.4	101.465	46.1476	31.019
7897.5	102.635	47.6915	31.1187
7897.6	106.44	48.9095	31.74
7897.7	113.136	49.5204	32.4418
7897.8	122.085	49.6565	32.4089
7897.9	128.66	49.6772	31.8591
7898	128.03	50.1521	31.4483
7898.1	121.845	50.482	31.2674
7898.2	114.591	49.7661	31.2941
7898.3	108.818	48.926	31.3307
7898.4	105.617	49.3725	31.0254
7898.5	103.324	51.7499	30.6488
7898.6	99.9516	56.2097	30.5325
7898.7	98.8616	61.3894	30.5039
7898.8	103.327	65.0479	30.4861
7898.9	109.891	66.5831	30.3322
7899	113.871	66.4691	30.0803
7899.1	113.293	64.7704	30.3256
7899.2	108.553	61.8886	30.9999
7899.3	103.467	58.8466	31.5539
7899.4	101.636	57.3203	32.0791
7899.5	103.894	58.873	32.508
7899.6	110.477	63.0547	32.4513
7899.7	118.879	68.1215	32.1689
7899.8	123.862	72.6042	31.9924
7899.9	123.896	75.0891	31.7881
7900	120.45	74.5211	31.6509

## Sheet: Supp Figure S11 - FSC
	Patient 1-open	Patient 1 - closed	Patient 2 - absent	Patient 3 - broken
0.001001	1	1	1	1
0.004706	0.999974	0.999989	0.999945	0.999984
0.009413	0.999922	0.999932	0.999762	0.999927
0.014119	0.99984	0.999757	0.999263	0.999798
0.018825	0.999733	0.999532	0.99877	0.999695
0.023532	0.999669	0.999354	0.998505	0.999592
0.028238	0.999256	0.998507	0.996388	0.998897
0.032944	0.998556	0.998437	0.997741	0.999018
0.037651	0.998164	0.997784	0.996891	0.998887
0.042357	0.997967	0.995432	0.992277	0.997396
0.047063	0.997444	0.995674	0.979348	0.994302
0.05177	0.996062	0.994663	0.964194	0.991498
0.056476	0.995165	0.992464	0.97547	0.992807
0.061182	0.995077	0.99468	0.986015	0.993821
0.065889	0.993511	0.99465	0.985734	0.993785
0.070595	0.992573	0.992448	0.985913	0.992237
0.075301	0.992897	0.99131	0.981547	0.990438
0.080008	0.993537	0.992229	0.981207	0.991754
0.084714	0.992878	0.992624	0.981309	0.991217
0.08942	0.992045	0.993347	0.980133	0.989861
0.094127	0.990533	0.993627	0.979661	0.988478
0.098833	0.989789	0.991381	0.975782	0.984968
0.103539	0.987543	0.986495	0.970308	0.983691
0.108245	0.981956	0.980499	0.95803	0.980715
0.112952	0.977262	0.976362	0.946602	0.97687
0.117658	0.978364	0.974654	0.947421	0.974919
0.122364	0.980473	0.97154	0.952964	0.976025
0.127071	0.976255	0.967461	0.938566	0.969509
0.131777	0.9714	0.967087	0.921885	0.955975
0.136483	0.954859	0.962536	0.905984	0.945718
0.14119	0.950739	0.961147	0.873297	0.946345
0.145896	0.959438	0.959564	0.865712	0.940339
0.150602	0.963961	0.95984	0.849172	0.931032
0.155309	0.960666	0.960923	0.830139	0.918227
0.160015	0.959343	0.964118	0.833171	0.922963
0.164721	0.955862	0.960811	0.884931	0.940961
0.169428	0.952086	0.952249	0.877181	0.943819
0.174134	0.947259	0.943338	0.863523	0.935138
0.17884	0.953774	0.955019	0.884632	0.931744
0.183547	0.960686	0.968214	0.895891	0.933147
0.188253	0.964032	0.975594	0.895656	0.939714
0.192959	0.95945	0.976225	0.907293	0.953005
0.197666	0.95409	0.975786	0.919672	0.96271
0.202372	0.950282	0.975486	0.926805	0.966924
0.207078	0.949233	0.975191	0.931503	0.9691
0.211785	0.948672	0.9751	0.929249	0.968392
0.216491	0.946355	0.974058	0.919155	0.965142
0.221197	0.941974	0.970651	0.885028	0.957511
0.225904	0.936224	0.966982	0.805446	0.937692
0.23061	0.927242	0.961071	0.669411	0.890416
0.235316	0.910125	0.944111	0.566744	0.795935
0.240023	0.883311	0.914178	0.548595	0.723222
0.244729	0.848018	0.879347	0.475934	0.707668
0.249435	0.8156	0.847996	0.334817	0.673574
0.254142	0.791724	0.824717	0.244128	0.594036
0.258848	0.776563	0.797961	0.217873	0.436466
0.263554	0.769619	0.771853	0.220307	0.301489
0.268261	0.748122	0.738358	0.194529	0.317973
0.272967	0.719929	0.699352	0.137854	0.372345
0.277673	0.677554	0.657534	0.089245	0.368383
0.28238	0.619532	0.622655	0.07926	0.305319
0.287086	0.577575	0.591801	0.072161	0.176104
0.291792	0.539648	0.572969	0.054563	0.102815
0.296498	0.512419	0.54533	0.051413	0.140137
0.301205	0.483726	0.476185	0.009043	0.14251
0.305911	0.424517	0.427045	-0.02986	0.111418
0.310617	0.361141	0.40514	-0.04465	0.089484
0.315324	0.353769	0.388203	-0.01659	0.067486
0.32003	0.349924	0.356311	0.05397	0.045354
0.324736	0.271621	0.271452	0.044097	0.042579
0.329443	0.198606	0.186794	0.020719	0.049916
0.334149	0.191358	0.138363	0.027784	0.040031
0.338855	0.151955	0.114208	0.026439	0.016293
0.343562	0.116621	0.108906	-0.00139	-0.000304
0.348268	0.122072	0.114584	-0.02606	0.047989
0.352974	0.147037	0.084819	-0.03425	0.057424
0.357681	0.146671	0.049462	0.010588	0.043867
0.362387	0.107444	0.021495	0.039228	0.009385
0.367093	0.060766	0.007323	0.036995	-0.01685
0.3718	0.026543	0.020104	0.033982	0.018364
0.376506	0.004373	0.038709	0.005128	0.010548
0.381212	0.015071	0.018635	-0.01058	-0.00541
0.385919	0.01617	0.005788	0.018337	0.006815
0.390625	0.030195	0.034504	0.036405	0.00454
0.395331	0.044451	0.042557	0.012562	0.002453
0.400038	0.029118	0.026774	0.008528	-0.00168
0.404744	0.014785	0.0228	0.044071	-0.0137
0.40945	0.008188	0.023062	0.02758	-0.00931
0.414157	-0.02261	0.014943	0.010874	0.001889
0.418863	-0.04117	-0.00648	0.01173	-0.0053
0.423569	-0.04192	-0.00804	-0.01015	-0.02191
0.428276	-0.04302	0.01731	-0.00411	-0.02337
0.432982	-0.03963	0.032276	-0.01345	-0.00487
0.437688	-0.02578	0.035603	-0.03316	0.002903
0.442395	-0.01277	0.025234	-0.02357	-0.00506
0.447101	-0.00108	-0.00609	0.004034	-0.01349
0.451807	0.015095	-0.01623	0.023545	-0.02448
0.456514	0.00938	0.010764	0.023236	0.003912
0.46122	0.006317	0.01798	0.014867	0.023757
0.465926	0.015561	0.015388		0.001569
0.470633	0.005508	0.016033		0.001879
0.475339	-0.01204	-0.01453		-0.00543
0.480045	0.002636	-0.02307		-0.00578
0.484752	0.009809	-0.0068		-0.00237
0.489458	0.004071	0.001203		-0.01716
0.494164	0.004129	-0.01453		-0.00641
0.49887	0.009208	-0.01109		0.009365
0.503577	0.025122	0.0058		-0.00905
0.508283	0.025975	-0.00253		-0.02533
0.512989	0.014333	-0.000807		-0.01267
0.517696	0.025899	0.013034		0.007825
0.522402	0.028285	0.001162		0.008194
0.527108	0.008166	-0.00128		-0.00832
0.531815	-0.01492	0.002587		-0.01253
0.536521	-0.00608	-0.00506		0.001299
0.541227	0.010614	-0.000276		0.014778
0.545934	0.011562	0.010664		-0.0051
0.55064	-0.01904	0.023716		-0.02414
0.555346	-0.04133	0.022031		-0.03296
0.560053	-0.02409	0.005312		-0.03966
0.564759	0.002595	-0.00454		-0.02274
0.569465	-0.000922	0.006794		-0.01507
0.574172	-0.00204	0.010456		-0.02117
0.578878	0.001202	-0.00834		0.008682
0.583584	-9.8e-05	-0.02515		0.016063
0.588291	-0.00185	-0.02924		0.007025
0.592997	-0.00497	-0.01814		0.014734
0.597703	-0.01012	-0.00245		0.017582
0.60241	-0.0224	0.006178		0.007179
